# Supplementary material for: The influence of fiber reinforcement on the physico-mechanical properties and microstructure of artificial stones with marble and quartzite waste aggregates
Source: Sci Rep. 2025 Dec 18;16:2009. doi: 10.1038/s41598-025-31710-x (PMC12808223; doi:10.1038/s41598-025-31710-x)
Supplement: Supplementary file 1 — Supplementary Material 1 [file 41598_2025_31710_MOESM1_ESM.xlsx]

## Sheet: Graph (TOTAL G AND PP) (En)
											Fiber content( by volume)	Density	stdv	Water absorption	stdv	apparent prosity	stdv	total porosity	stdv	UCS	stdv	Flexural strength	stdv
											%	g/cm3								MPa		MPa														19
									Natural	M		2.7		0.13		0.34		0.45		102.27	10.09	14.93	0.93													3
									0	AM-10R	0	2.40155	0.01	0.12	0.03	0.29	0.06	2.75	0.23	111.93	13.37	21.8	0.46													3
									0.25 PP	AM-0.25PP	0.25	2.35	0.01	0.17	0.04	0.4	0.1	4.94	0.44	91.29	5.37	19.99	0.91													5
									0.5 PP	AM-0.5PP	0.5	2.35	0.01	0.18	0.05	0.42	0.12	4.71	0.52	89.86	7.26	20.98	1.3													7
									0.75 PP	AM-0.75PP	0.75	2.34	0.01	0.21	0.03	0.49	0.06	4.61	0.56	93.43	12.65	20.86	1.54													9
									0.5 GF	AM-0.5G	0.5	2.34	0.01	0.17	0.01	0.41	0.02	5.3	0.36	90.6	8.18	17.19	1.58													15
									1 GF	AM-1G	1	2.36	0.01	0.17	0.02	0.39	0.06	4.99	0.18	93.4	10.2	18.3	2.69													20
									1.5 GF	AM-1.5G	1.5	2.33	0.01	0.28	0.03	0.66	0.08	5.57	0.32	87.24	11.7	20.04	1.14													17
									0.25 PP/1GF	AM-0.25PP/1G		2.32	0.01	0.24	0.04	0.55	0.1	5.83	0.51	86.4	5.12	18.57	1.99													79
									Natural	Q		2.57		0.45		1.17		2.84		169.44	30.47															120
									0 PP	AQ-12R	0	2.31	0.01	0.16	0.03	0.36	0.05	2.53	0.48	158.93	8.33	33.12	0.79													14
									0.25 PP	AQ-0.25PP	0.25	2.29	0.01	0.15	0.04	0.33	0.08	2.63	0.4	166.05	20.87	37.29	1.24													8
									0.5 PP	AQ-0.5PP	0.5	2.3	0.01	0.16	0.04	0.37	0.09	1.9	0.23	166.91	14.98	36.04	2.33													33
									0.75 PP	AQ-0.75PP	0.75	2.29	0	0.18	0.02	0.41	0.06	2.03	0.15	160.32	19.97	35.68	2.99													22
									0.5 GF	AQ-0.5G	0.5	2.29	0.01	0.14	0.02	0.31	0.05	3.37	0.29	155.45	18.59	34.37	3.25
									1 GF	AQ-1G	1	2.3	0.01	0.13	0.02	0.3	0.03	2.84	0.23	164.08	19.35	36.59	1.83
									1.5 GF	AQ-1.5G	1.5	2.29	0.01	0.13	0.01	0.31	0.03	2.8	0.22	163.84	12.93	35.77	1.68
									0.25 PP/1GF	AQ-0.25PP/1G		2.28	0.01	0.2	0.02	0.46	0.05	3.36	0.48	159.62	13.85	35.86	3.15
										AM-0.25PP/1G		2.32		0.24		0.55		5.83		86.4	5.12	18.57	1.99
										AQ-0.25PP/1G		2.28		0.2		0.46		3.36		159.62	13.85	35.86	3.15
